# Supplementary material for: Speciation by genome duplication: Repeated origins and genomic composition of the recently formed allopolyploid species Mimulus peregrinus
Source: Evolution. 2015 May 27;69(6):1487–500. doi: 10.1111/evo.12678 (PMC5033005; doi:10.1111/evo.12678)
Supplement: Supplementary file 1 — Figure S1. Positions of probes used in the sequence capture experiment mapped on the 14 major linkage groups (scaffolds) of M. guttatus (genome version 2.0, www.phytozome.net). Figure S2. Heterozygosity plot of 16 Mimulus spp. individuals across 20,749 biallelic SNPs genotyped at a minimum read depth of 50× in all individuals. Figure S3. Neighbor joining tree of 16 Mimulus spp. showing bootstrap support for all nodes. Figure S4. Allele frequency for 881 SNPs in four individuals of M. x robertsii (A) and four of M. peregrinus (B) mapped against the 14 major linkage groups of the M. guttatus reference genome. Table S1. List of SNP loci showing a departure from expected heterozygosity in M. x robertsii and M. peregrinus based on expectation from parental genotypes. Table S2. Location and identity of the SNP sites in which a loss or gain of an allele was detected between M. x robertsii and M. peregrinus. Additional Supplementary Material: Bioinformatic commands for alignment and SNP genotyping. [file EVO-69-1487-s001.zip › evo12678-sup-0001-SupMat/evo12678-sup-0006-TableS1.xlsx]

## Sheet: Genome dosage results
Table S1. SNP loci showing a departure from expected heterozygosity in M. x robertsii and M. peregrinus based on expectation from parental genotypes
SNP ID	Scaffold	Position (bp)	Probe ID	Individual ID	Taxon	Read count_REFERENCE allele	Read count_ALTERNATIVE allele	Frequency of REF allele	Total read count	REF allele fixed in guttatus or luteus	Frequency of the guttatus allele	REF.seq	ALT.seq
scaffold_1:2311846	scaffold_1	2311846	1013	per.1	per	1	263	0.00378788	264	gut.fixed	0.00378788	T	C
scaffold_2:10926375	scaffold_2	10926375	1055	per.1	per	0	76	0	76	gut.fixed	0	T	C
scaffold_2:17308015	scaffold_2	17308015	623	per.1	per	0	244	0	244	gut.fixed	0	C	T
scaffold_3:13297490	scaffold_3	13297490	860	per.1	per	0	193	0	193	gut.fixed	0	G	A
scaffold_3:13297558	scaffold_3	13297558	860	per.1	per	0	202	0	202	gut.fixed	0	A	G
scaffold_3:13297588	scaffold_3	13297588	860	per.1	per	0	209	0	209	gut.fixed	0	C	G
scaffold_5:17723985	scaffold_5	17723985	722	per.1	per	0	91	0	91	gut.fixed	0	T	C
scaffold_6:2144502	scaffold_6	2144502	874	per.1	per	0	172	0	172	gut.fixed	0	G	C
scaffold_6:3120319	scaffold_6	3120319	1096	per.1	per	0	118	0	118	gut.fixed	0	A	C
scaffold_6:5363311	scaffold_6	5363311	1104	per.1	per	0	122	0	122	gut.fixed	0	G	A
scaffold_6:17707671	scaffold_6	17707671	308	per.1	per	0	130	0	130	gut.fixed	0	A	T
scaffold_6:17940202	scaffold_6	17940202	306	per.1	per	0	288	0	288	gut.fixed	0	C	A
scaffold_6:19124741	scaffold_6	19124741	320	per.1	per	3	252	0.0117647	255	gut.fixed	0.0117647	G	A
scaffold_6:19124891	scaffold_6	19124891	320	per.1	per	0	292	0	292	gut.fixed	0	A	C
scaffold_7:890848	scaffold_7	890848	133	per.1	per	0	263	0	263	gut.fixed	0	C	T
scaffold_8:16513108	scaffold_8	16513108	556	per.1	per	0	67	0	67	gut.fixed	0	G	A
scaffold_8:18340526	scaffold_8	18340526	559	per.1	per	1	60	0.0163934	61	gut.fixed	0.0163934	T	G
scaffold_8:18340527	scaffold_8	18340527	559	per.1	per	0	61	0	61	gut.fixed	0	A	G
scaffold_10:9962991	scaffold_10	9962991	701	per.1	per	0	203	0	203	gut.fixed	0	T	C
scaffold_13:1248132	scaffold_13	1248132	194	per.1	per	0	226	0	226	gut.fixed	0	G	A
scaffold_13:18029484	scaffold_13	18029484	779	per.1	per	1	68	0.0144928	69	gut.fixed	0.0144928	A	C
scaffold_13:18029485	scaffold_13	18029485	779	per.1	per	1	68	0.0144928	69	gut.fixed	0.0144928	C	A
scaffold_14:1423489	scaffold_14	1423489	608	per.1	per	2	221	0.00896861	223	gut.fixed	0.00896861	T	C
scaffold_14:7252907	scaffold_14	7252907	481	per.1	per	167	18	0.902703	185	gut.fixed	0.902703	G	A
scaffold_14:7252914	scaffold_14	7252914	481	per.1	per	159	17	0.903409	176	gut.fixed	0.903409	A	C
scaffold_1:2311846	scaffold_1	2311846	1013	per.2	per	1	311	0.00320513	312	gut.fixed	0.00320513	T	C
scaffold_2:10926375	scaffold_2	10926375	1055	per.2	per	0	119	0	119	gut.fixed	0	T	C
scaffold_2:17308015	scaffold_2	17308015	623	per.2	per	1	316	0.00315457	317	gut.fixed	0.00315457	C	T
scaffold_3:13297490	scaffold_3	13297490	860	per.2	per	0	236	0	236	gut.fixed	0	G	A
scaffold_3:13297558	scaffold_3	13297558	860	per.2	per	0	244	0	244	gut.fixed	0	A	G
scaffold_3:13297588	scaffold_3	13297588	860	per.2	per	0	219	0	219	gut.fixed	0	C	G
scaffold_5:17723985	scaffold_5	17723985	722	per.2	per	0	103	0	103	gut.fixed	0	T	C
scaffold_6:2144502	scaffold_6	2144502	874	per.2	per	0	227	0	227	gut.fixed	0	G	C
scaffold_6:3120319	scaffold_6	3120319	1096	per.2	per	0	235	0	235	gut.fixed	0	A	C
scaffold_6:5363311	scaffold_6	5363311	1104	per.2	per	1	182	0.00546448	183	gut.fixed	0.00546448	G	A
scaffold_6:17707671	scaffold_6	17707671	308	per.2	per	0	185	0	185	gut.fixed	0	A	T
scaffold_6:17940202	scaffold_6	17940202	306	per.2	per	0	352	0	352	gut.fixed	0	C	A
scaffold_6:19124741	scaffold_6	19124741	320	per.2	per	0	327	0	327	gut.fixed	0	G	A
scaffold_6:19124891	scaffold_6	19124891	320	per.2	per	0	353	0	353	gut.fixed	0	A	C
scaffold_7:890848	scaffold_7	890848	133	per.2	per	0	335	0	335	gut.fixed	0	C	T
scaffold_8:16513108	scaffold_8	16513108	556	per.2	per	0	81	0	81	gut.fixed	0	G	A
scaffold_8:18340526	scaffold_8	18340526	559	per.2	per	0	65	0	65	gut.fixed	0	T	G
scaffold_8:18340527	scaffold_8	18340527	559	per.2	per	0	65	0	65	gut.fixed	0	A	G
scaffold_10:9962991	scaffold_10	9962991	701	per.2	per	1	295	0.00337838	296	gut.fixed	0.00337838	T	C
scaffold_13:1248132	scaffold_13	1248132	194	per.2	per	0	270	0	270	gut.fixed	0	G	A
scaffold_13:18029484	scaffold_13	18029484	779	per.2	per	0	107	0	107	gut.fixed	0	A	C
scaffold_13:18029485	scaffold_13	18029485	779	per.2	per	0	107	0	107	gut.fixed	0	C	A
scaffold_14:1423489	scaffold_14	1423489	608	per.2	per	1	263	0.00378788	264	gut.fixed	0.00378788	T	C
scaffold_14:7252907	scaffold_14	7252907	481	per.2	per	178	18	0.908163	196	gut.fixed	0.908163	G	A
scaffold_14:7252914	scaffold_14	7252914	481	per.2	per	181	17	0.914141	198	gut.fixed	0.914141	A	C
scaffold_2:55561	scaffold_2	55561	400	per.3	per	0	154	0	154	gut.fixed	0	A	G
scaffold_2:236859	scaffold_2	236859	399	per.3	per	0	111	0	111	gut.fixed	0	C	G
scaffold_2:10926375	scaffold_2	10926375	1055	per.3	per	0	87	0	87	gut.fixed	0	T	C
scaffold_3:13297490	scaffold_3	13297490	860	per.3	per	0	138	0	138	gut.fixed	0	G	A
scaffold_3:13297558	scaffold_3	13297558	860	per.3	per	0	113	0	113	gut.fixed	0	A	G
scaffold_3:13297588	scaffold_3	13297588	860	per.3	per	0	125	0	125	gut.fixed	0	C	G
scaffold_6:2498563	scaffold_6	2498563	1102	per.3	per	3	56	0.0508475	59	gut.fixed	0.0508475	C	T
scaffold_6:2498581	scaffold_6	2498581	1102	per.3	per	3	59	0.0483871	62	gut.fixed	0.0483871	G	C
scaffold_6:2498585	scaffold_6	2498585	1102	per.3	per	3	61	0.046875	64	gut.fixed	0.046875	C	T
scaffold_6:2498634	scaffold_6	2498634	1102	per.3	per	3	60	0.047619	63	gut.fixed	0.047619	A	G
scaffold_6:17707671	scaffold_6	17707671	308	per.3	per	0	129	0	129	gut.fixed	0	A	T
scaffold_6:17940202	scaffold_6	17940202	306	per.3	per	0	248	0	248	gut.fixed	0	C	A
scaffold_6:19124741	scaffold_6	19124741	320	per.3	per	1	203	0.00490196	204	gut.fixed	0.00490196	G	A
scaffold_6:19124891	scaffold_6	19124891	320	per.3	per	0	215	0	215	gut.fixed	0	A	C
scaffold_8:873523	scaffold_8	873523	98	per.3	per	0	166	0	166	gut.fixed	0	C	T
scaffold_8:873550	scaffold_8	873550	98	per.3	per	1	133	0.00746269	134	gut.fixed	0.00746269	A	G
scaffold_8:873659	scaffold_8	873659	98	per.3	per	1	235	0.00423729	236	gut.fixed	0.00423729	T	C
scaffold_8:16513108	scaffold_8	16513108	556	per.3	per	0	58	0	58	gut.fixed	0	G	A
scaffold_11:14184710	scaffold_11	14184710	544	per.3	per	0	106	0	106	gut.fixed	0	T	C
scaffold_11:14184732	scaffold_11	14184732	544	per.3	per	0	86	0	86	gut.fixed	0	T	C
scaffold_11:14184792	scaffold_11	14184792	544	per.3	per	2	185	0.0106952	187	gut.fixed	0.0106952	A	C
scaffold_11:14184793	scaffold_11	14184793	544	per.3	per	0	186	0	186	gut.fixed	0	T	A
scaffold_13:1248132	scaffold_13	1248132	194	per.3	per	0	179	0	179	gut.fixed	0	G	A
scaffold_13:18491178	scaffold_13	18491178	775	per.3	per	0	192	0	192	gut.fixed	0	G	A
scaffold_14:4944324	scaffold_14	4944324	54	per.3	per	0	114	0	114	gut.fixed	0	A	G
scaffold_14:4944336	scaffold_14	4944336	54	per.3	per	0	102	0	102	gut.fixed	0	G	A
scaffold_14:7252907	scaffold_14	7252907	481	per.3	per	150	4	0.974026	154	gut.fixed	0.974026	G	A
scaffold_14:7252914	scaffold_14	7252914	481	per.3	per	156	4	0.975	160	gut.fixed	0.975	A	C
scaffold_14:13537032	scaffold_14	13537032	354	per.3	per	0	127	0	127	gut.fixed	0	G	A
scaffold_14:23884916	scaffold_14	23884916	437	per.3	per	0	259	0	259	gut.fixed	0	C	A
scaffold_14:24430960	scaffold_14	24430960	441	per.3	per	0	183	0	183	gut.fixed	0	A	T
scaffold_1:2311846	scaffold_1	2311846	1013	per.4	per	3	308	0.0096463	311	gut.fixed	0.0096463	T	C
scaffold_2:1717018	scaffold_2	1717018	403	per.4	per	157	11	0.934524	168	gut.fixed	0.934524	A	C
scaffold_2:10926375	scaffold_2	10926375	1055	per.4	per	2	88	0.0222222	90	gut.fixed	0.0222222	T	C
scaffold_2:17308015	scaffold_2	17308015	623	per.4	per	1	257	0.00387597	258	gut.fixed	0.00387597	C	T
scaffold_3:13297490	scaffold_3	13297490	860	per.4	per	3	207	0.0142857	210	gut.fixed	0.0142857	G	A
scaffold_3:13297558	scaffold_3	13297558	860	per.4	per	0	207	0	207	gut.fixed	0	A	G
scaffold_3:13297588	scaffold_3	13297588	860	per.4	per	0	192	0	192	gut.fixed	0	C	G
scaffold_5:17723985	scaffold_5	17723985	722	per.4	per	3	107	0.0272727	110	gut.fixed	0.0272727	T	C
scaffold_6:2144502	scaffold_6	2144502	874	per.4	per	2	249	0.00796813	251	gut.fixed	0.00796813	G	C
scaffold_6:3120319	scaffold_6	3120319	1096	per.4	per	3	215	0.0137615	218	gut.fixed	0.0137615	A	C
scaffold_6:5363311	scaffold_6	5363311	1104	per.4	per	0	185	0	185	gut.fixed	0	G	A
scaffold_6:17707671	scaffold_6	17707671	308	per.4	per	4	176	0.0222222	180	gut.fixed	0.0222222	A	T
scaffold_6:17940202	scaffold_6	17940202	306	per.4	per	1	359	0.00277778	360	gut.fixed	0.00277778	C	A
scaffold_6:19124741	scaffold_6	19124741	320	per.4	per	2	306	0.00649351	308	gut.fixed	0.00649351	G	A
scaffold_6:19124891	scaffold_6	19124891	320	per.4	per	1	322	0.00309598	323	gut.fixed	0.00309598	A	C
scaffold_7:890848	scaffold_7	890848	133	per.4	per	0	315	0	315	gut.fixed	0	C	T
scaffold_8:16513108	scaffold_8	16513108	556	per.4	per	0	71	0	71	gut.fixed	0	G	A
scaffold_8:18340526	scaffold_8	18340526	559	per.4	per	0	62	0	62	gut.fixed	0	T	G
scaffold_8:18340527	scaffold_8	18340527	559	per.4	per	0	62	0	62	gut.fixed	0	A	G
scaffold_10:9962991	scaffold_10	9962991	701	per.4	per	0	268	0	268	gut.fixed	0	T	C
scaffold_13:1248132	scaffold_13	1248132	194	per.4	per	0	261	0	261	gut.fixed	0	G	A
scaffold_13:18029484	scaffold_13	18029484	779	per.4	per	0	82	0	82	gut.fixed	0	A	C
scaffold_13:18029485	scaffold_13	18029485	779	per.4	per	0	82	0	82	gut.fixed	0	C	A
scaffold_14:1423489	scaffold_14	1423489	608	per.4	per	3	248	0.0119522	251	gut.fixed	0.0119522	T	C
scaffold_2:55561	scaffold_2	55561	400	rob.1	rob	0	225	0	225	gut.fixed	0	A	G
scaffold_2:236859	scaffold_2	236859	399	rob.1	rob	0	172	0	172	gut.fixed	0	C	G
scaffold_2:10926375	scaffold_2	10926375	1055	rob.1	rob	0	144	0	144	gut.fixed	0	T	C
scaffold_3:13297490	scaffold_3	13297490	860	rob.1	rob	0	174	0	174	gut.fixed	0	G	A
scaffold_3:13297558	scaffold_3	13297558	860	rob.1	rob	0	194	0	194	gut.fixed	0	A	G
scaffold_3:13297588	scaffold_3	13297588	860	rob.1	rob	0	187	0	187	gut.fixed	0	C	G
scaffold_6:2498563	scaffold_6	2498563	1102	rob.1	rob	3	61	0.046875	64	gut.fixed	0.046875	C	T
scaffold_6:2498581	scaffold_6	2498581	1102	rob.1	rob	7	68	0.0933333	75	gut.fixed	0.0933333	G	C
scaffold_6:2498585	scaffold_6	2498585	1102	rob.1	rob	7	65	0.0972222	72	gut.fixed	0.0972222	C	T
scaffold_6:2498634	scaffold_6	2498634	1102	rob.1	rob	7	74	0.0864198	81	gut.fixed	0.0864198	A	G
scaffold_6:17707671	scaffold_6	17707671	308	rob.1	rob	1	179	0.00555556	180	gut.fixed	0.00555556	A	T
scaffold_6:17940202	scaffold_6	17940202	306	rob.1	rob	0	368	0	368	gut.fixed	0	C	A
scaffold_6:19124741	scaffold_6	19124741	320	rob.1	rob	4	302	0.0130719	306	gut.fixed	0.0130719	G	A
scaffold_6:19124891	scaffold_6	19124891	320	rob.1	rob	0	308	0	308	gut.fixed	0	A	C
scaffold_8:873523	scaffold_8	873523	98	rob.1	rob	0	234	0	234	gut.fixed	0	C	T
scaffold_8:873550	scaffold_8	873550	98	rob.1	rob	4	171	0.0228571	175	gut.fixed	0.0228571	A	G
scaffold_8:873659	scaffold_8	873659	98	rob.1	rob	0	246	0	246	gut.fixed	0	T	C
scaffold_8:16513108	scaffold_8	16513108	556	rob.1	rob	1	82	0.0120482	83	gut.fixed	0.0120482	G	A
scaffold_11:14184710	scaffold_11	14184710	544	rob.1	rob	0	97	0	97	gut.fixed	0	T	C
scaffold_11:14184732	scaffold_11	14184732	544	rob.1	rob	0	93	0	93	gut.fixed	0	T	C
scaffold_11:14184792	scaffold_11	14184792	544	rob.1	rob	0	216	0	216	gut.fixed	0	A	C
scaffold_11:14184793	scaffold_11	14184793	544	rob.1	rob	0	215	0	215	gut.fixed	0	T	A
scaffold_13:1248132	scaffold_13	1248132	194	rob.1	rob	0	230	0	230	gut.fixed	0	G	A
scaffold_13:18491178	scaffold_13	18491178	775	rob.1	rob	0	323	0	323	gut.fixed	0	G	A
scaffold_14:4944324	scaffold_14	4944324	54	rob.1	rob	1	170	0.00584795	171	gut.fixed	0.00584795	A	G
scaffold_14:4944336	scaffold_14	4944336	54	rob.1	rob	1	155	0.00641026	156	gut.fixed	0.00641026	G	A
scaffold_14:13537032	scaffold_14	13537032	354	rob.1	rob	1	195	0.00510204	196	gut.fixed	0.00510204	G	A
scaffold_14:23884916	scaffold_14	23884916	437	rob.1	rob	1	314	0.0031746	315	gut.fixed	0.0031746	C	A
scaffold_14:24430960	scaffold_14	24430960	441	rob.1	rob	0	219	0	219	gut.fixed	0	A	T
scaffold_1:2311846	scaffold_1	2311846	1013	rob.2	rob	1	251	0.00396825	252	gut.fixed	0.00396825	T	C
scaffold_2:10926375	scaffold_2	10926375	1055	rob.2	rob	0	101	0	101	gut.fixed	0	T	C
scaffold_2:17308015	scaffold_2	17308015	623	rob.2	rob	0	253	0	253	gut.fixed	0	C	T
scaffold_3:13297490	scaffold_3	13297490	860	rob.2	rob	0	187	0	187	gut.fixed	0	G	A
scaffold_3:13297558	scaffold_3	13297558	860	rob.2	rob	1	184	0.00540541	185	gut.fixed	0.00540541	A	G
scaffold_3:13297588	scaffold_3	13297588	860	rob.2	rob	0	186	0	186	gut.fixed	0	C	G
scaffold_5:17723985	scaffold_5	17723985	722	rob.2	rob	0	82	0	82	gut.fixed	0	T	C
scaffold_6:2144502	scaffold_6	2144502	874	rob.2	rob	0	245	0	245	gut.fixed	0	G	C
scaffold_6:3120319	scaffold_6	3120319	1096	rob.2	rob	0	198	0	198	gut.fixed	0	A	C
scaffold_6:5363311	scaffold_6	5363311	1104	rob.2	rob	1	144	0.00689655	145	gut.fixed	0.00689655	G	A
scaffold_6:17707671	scaffold_6	17707671	308	rob.2	rob	1	157	0.00632911	158	gut.fixed	0.00632911	A	T
scaffold_6:17940202	scaffold_6	17940202	306	rob.2	rob	0	326	0	326	gut.fixed	0	C	A
scaffold_6:19124741	scaffold_6	19124741	320	rob.2	rob	2	236	0.00840336	238	gut.fixed	0.00840336	G	A
scaffold_6:19124891	scaffold_6	19124891	320	rob.2	rob	0	259	0	259	gut.fixed	0	A	C
scaffold_7:890848	scaffold_7	890848	133	rob.2	rob	0	275	0	275	gut.fixed	0	C	T
scaffold_8:16513108	scaffold_8	16513108	556	rob.2	rob	0	58	0	58	gut.fixed	0	G	A
scaffold_8:18340526	scaffold_8	18340526	559	rob.2	rob	0	68	0	68	gut.fixed	0	T	G
scaffold_8:18340527	scaffold_8	18340527	559	rob.2	rob	0	68	0	68	gut.fixed	0	A	G
scaffold_10:9962991	scaffold_10	9962991	701	rob.2	rob	1	244	0.00408163	245	gut.fixed	0.00408163	T	C
scaffold_13:1248132	scaffold_13	1248132	194	rob.2	rob	0	214	0	214	gut.fixed	0	G	A
scaffold_13:18029484	scaffold_13	18029484	779	rob.2	rob	0	113	0	113	gut.fixed	0	A	C
scaffold_13:18029485	scaffold_13	18029485	779	rob.2	rob	0	113	0	113	gut.fixed	0	C	A
scaffold_14:1423489	scaffold_14	1423489	608	rob.2	rob	0	218	0	218	gut.fixed	0	T	C
scaffold_3:13297490	scaffold_3	13297490	860	rob.3	rob	0	191	0	191	gut.fixed	0	G	A
scaffold_3:13297558	scaffold_3	13297558	860	rob.3	rob	0	185	0	185	gut.fixed	0	A	G
scaffold_3:13297588	scaffold_3	13297588	860	rob.3	rob	0	162	0	162	gut.fixed	0	C	G
scaffold_6:2498581	scaffold_6	2498581	1102	rob.3	rob	4	52	0.0714286	56	gut.fixed	0.0714286	G	C
scaffold_6:2498585	scaffold_6	2498585	1102	rob.3	rob	4	50	0.0740741	54	gut.fixed	0.0740741	C	T
scaffold_6:2498634	scaffold_6	2498634	1102	rob.3	rob	7	76	0.0843373	83	gut.fixed	0.0843373	A	G
scaffold_8:18340526	scaffold_8	18340526	559	rob.3	rob	0	88	0	88	gut.fixed	0	T	G
scaffold_8:18340527	scaffold_8	18340527	559	rob.3	rob	0	88	0	88	gut.fixed	0	A	G
scaffold_11:14184710	scaffold_11	14184710	544	rob.3	rob	0	104	0	104	gut.fixed	0	T	C
scaffold_11:14184732	scaffold_11	14184732	544	rob.3	rob	0	108	0	108	gut.fixed	0	T	C
scaffold_11:14184792	scaffold_11	14184792	544	rob.3	rob	2	224	0.00884956	226	gut.fixed	0.00884956	A	C
scaffold_11:14184793	scaffold_11	14184793	544	rob.3	rob	0	225	0	225	gut.fixed	0	T	A
scaffold_13:1248132	scaffold_13	1248132	194	rob.3	rob	0	236	0	236	gut.fixed	0	G	A
scaffold_13:18491178	scaffold_13	18491178	775	rob.3	rob	2	279	0.00711744	281	gut.fixed	0.00711744	G	A
scaffold_1:2061687	scaffold_1	2061687	1018	rob.4	rob	0	318	0	318	gut.fixed	0	G	A
scaffold_2:10926375	scaffold_2	10926375	1055	rob.4	rob	1	107	0.00925926	108	gut.fixed	0.00925926	T	C
scaffold_5:17723985	scaffold_5	17723985	722	rob.4	rob	0	92	0	92	gut.fixed	0	T	C
scaffold_5:24195279	scaffold_5	24195279	615	rob.4	rob	228	0	1	228	gut.fixed	1	T	A
scaffold_6:2498563	scaffold_6	2498563	1102	rob.4	rob	4	47	0.0784314	51	gut.fixed	0.0784314	C	T
scaffold_6:2498581	scaffold_6	2498581	1102	rob.4	rob	5	56	0.0819672	61	gut.fixed	0.0819672	G	C
scaffold_6:2498585	scaffold_6	2498585	1102	rob.4	rob	5	59	0.078125	64	gut.fixed	0.078125	C	T
scaffold_6:3155794	scaffold_6	3155794	1095	rob.4	rob	0	219	0	219	gut.fixed	0	G	A
scaffold_6:17940202	scaffold_6	17940202	306	rob.4	rob	1	275	0.00362319	276	gut.fixed	0.00362319	C	A
scaffold_6:18965475	scaffold_6	18965475	322	rob.4	rob	1	158	0.00628931	159	gut.fixed	0.00628931	T	C
scaffold_6:18965490	scaffold_6	18965490	322	rob.4	rob	0	189	0	189	gut.fixed	0	C	T
scaffold_6:18965587	scaffold_6	18965587	322	rob.4	rob	0	358	0	358	gut.fixed	0	C	A
scaffold_9:12581331	scaffold_9	12581331	1036	rob.4	rob	0	158	0	158	gut.fixed	0	G	C
scaffold_11:14184710	scaffold_11	14184710	544	rob.4	rob	0	109	0	109	gut.fixed	0	T	C
scaffold_11:14184732	scaffold_11	14184732	544	rob.4	rob	0	163	0	163	gut.fixed	0	T	C
scaffold_11:14184792	scaffold_11	14184792	544	rob.4	rob	1	243	0.00409836	244	gut.fixed	0.00409836	A	C
scaffold_11:14184793	scaffold_11	14184793	544	rob.4	rob	0	243	0	243	gut.fixed	0	T	A
scaffold_13:1248132	scaffold_13	1248132	194	rob.4	rob	0	246	0	246	gut.fixed	0	G	A
scaffold_13:18029484	scaffold_13	18029484	779	rob.4	rob	0	90	0	90	gut.fixed	0	A	C
scaffold_13:18029485	scaffold_13	18029485	779	rob.4	rob	0	90	0	90	gut.fixed	0	C	A
scaffold_13:18491178	scaffold_13	18491178	775	rob.4	rob	0	248	0	248	gut.fixed	0	G	A
scaffold_14:1423489	scaffold_14	1423489	608	rob.4	rob	0	234	0	234	gut.fixed	0	T	C
scaffold_14:24430960	scaffold_14	24430960	441	rob.4	rob	0	234	0	234	gut.fixed	0	A	T
scaffold_1:2061487	scaffold_1	2061487	1018	per.1	per	69	0	1	69	lut.fixed	0	A	G
scaffold_1:2311714	scaffold_1	2311714	1013	per.1	per	319	0	1	319	lut.fixed	0	G	A
scaffold_1:2311715	scaffold_1	2311715	1013	per.1	per	317	1	0.996855	318	lut.fixed	0.00314465	G	T
scaffold_2:4934207	scaffold_2	4934207	826	per.1	per	132	0	1	132	lut.fixed	0	A	G
scaffold_6:17707496	scaffold_6	17707496	308	per.1	per	115	0	1	115	lut.fixed	0	T	A
scaffold_6:17707727	scaffold_6	17707727	308	per.1	per	188	0	1	188	lut.fixed	0	G	A
scaffold_6:17925701	scaffold_6	17925701	307	per.1	per	225	0	1	225	lut.fixed	0	T	C
scaffold_6:17925708	scaffold_6	17925708	307	per.1	per	215	0	1	215	lut.fixed	0	G	T
scaffold_6:19124999	scaffold_6	19124999	320	per.1	per	213	0	1	213	lut.fixed	0	G	A
scaffold_7:10084561	scaffold_7	10084561	409	per.1	per	179	0	1	179	lut.fixed	0	A	T
scaffold_8:572039	scaffold_8	572039	95	per.1	per	257	0	1	257	lut.fixed	0	G	A
scaffold_8:18229752	scaffold_8	18229752	562	per.1	per	195	1	0.994898	196	lut.fixed	0.00510204	T	G
scaffold_8:18397196	scaffold_8	18397196	557	per.1	per	253	0	1	253	lut.fixed	0	C	T
scaffold_8:18397268	scaffold_8	18397268	557	per.1	per	308	0	1	308	lut.fixed	0	T	C
scaffold_9:12581741	scaffold_9	12581741	1036	per.1	per	192	0	1	192	lut.fixed	0	A	G
scaffold_10:3399991	scaffold_10	3399991	79	per.1	per	303	0	1	303	lut.fixed	0	G	A
scaffold_10:3400052	scaffold_10	3400052	79	per.1	per	287	0	1	287	lut.fixed	0	A	G
scaffold_10:9962782	scaffold_10	9962782	701	per.1	per	115	1	0.991379	116	lut.fixed	0.00862069	A	G
scaffold_10:9963045	scaffold_10	9963045	701	per.1	per	161	0	1	161	lut.fixed	0	A	G
scaffold_10:9963062	scaffold_10	9963062	701	per.1	per	127	0	1	127	lut.fixed	0	C	A
scaffold_10:9963149	scaffold_10	9963149	701	per.1	per	71	0	1	71	lut.fixed	0	A	G
scaffold_13:20794666	scaffold_13	20794666	1121	per.1	per	183	0	1	183	lut.fixed	0	A	G
scaffold_14:24907594	scaffold_14	24907594	449	per.1	per	231	0	1	231	lut.fixed	0	T	A
scaffold_1:2061487	scaffold_1	2061487	1018	per.2	per	111	0	1	111	lut.fixed	0	A	G
scaffold_1:2311714	scaffold_1	2311714	1013	per.2	per	376	0	1	376	lut.fixed	0	G	A
scaffold_1:2311715	scaffold_1	2311715	1013	per.2	per	370	0	1	370	lut.fixed	0	G	T
scaffold_2:4934207	scaffold_2	4934207	826	per.2	per	200	0	1	200	lut.fixed	0	A	G
scaffold_6:17707496	scaffold_6	17707496	308	per.2	per	209	0	1	209	lut.fixed	0	T	A
scaffold_6:17707727	scaffold_6	17707727	308	per.2	per	259	0	1	259	lut.fixed	0	G	A
scaffold_6:17925701	scaffold_6	17925701	307	per.2	per	265	1	0.996241	266	lut.fixed	0.0037594	T	C
scaffold_6:17925708	scaffold_6	17925708	307	per.2	per	248	1	0.995984	249	lut.fixed	0.00401606	G	T
scaffold_6:19124999	scaffold_6	19124999	320	per.2	per	286	0	1	286	lut.fixed	0	G	A
scaffold_7:10084561	scaffold_7	10084561	409	per.2	per	333	0	1	333	lut.fixed	0	A	T
scaffold_8:572039	scaffold_8	572039	95	per.2	per	283	0	1	283	lut.fixed	0	G	A
scaffold_8:18229752	scaffold_8	18229752	562	per.2	per	211	0	1	211	lut.fixed	0	T	G
scaffold_8:18397196	scaffold_8	18397196	557	per.2	per	286	0	1	286	lut.fixed	0	C	T
scaffold_8:18397268	scaffold_8	18397268	557	per.2	per	334	0	1	334	lut.fixed	0	T	C
scaffold_9:12581741	scaffold_9	12581741	1036	per.2	per	269	1	0.996296	270	lut.fixed	0.0037037	A	G
scaffold_10:3399991	scaffold_10	3399991	79	per.2	per	423	0	1	423	lut.fixed	0	G	A
scaffold_10:3400052	scaffold_10	3400052	79	per.2	per	400	0	1	400	lut.fixed	0	A	G
scaffold_10:9962782	scaffold_10	9962782	701	per.2	per	161	0	1	161	lut.fixed	0	A	G
scaffold_10:9963045	scaffold_10	9963045	701	per.2	per	195	1	0.994898	196	lut.fixed	0.00510204	A	G
scaffold_10:9963062	scaffold_10	9963062	701	per.2	per	145	1	0.993151	146	lut.fixed	0.00684932	C	A
scaffold_10:9963149	scaffold_10	9963149	701	per.2	per	137	2	0.985612	139	lut.fixed	0.0143885	A	G
scaffold_13:20794666	scaffold_13	20794666	1121	per.2	per	235	0	1	235	lut.fixed	0	A	G
scaffold_14:24907594	scaffold_14	24907594	449	per.2	per	309	0	1	309	lut.fixed	0	T	A
scaffold_1:2061487	scaffold_1	2061487	1018	per.3	per	105	0	1	105	lut.fixed	0	A	G
scaffold_2:236447	scaffold_2	236447	399	per.3	per	91	0	1	91	lut.fixed	0	C	T
scaffold_2:236646	scaffold_2	236646	399	per.3	per	237	0	1	237	lut.fixed	0	T	C
scaffold_2:236659	scaffold_2	236659	399	per.3	per	180	0	1	180	lut.fixed	0	T	G
scaffold_2:236710	scaffold_2	236710	399	per.3	per	218	0	1	218	lut.fixed	0	G	T
scaffold_2:236714	scaffold_2	236714	399	per.3	per	215	0	1	215	lut.fixed	0	G	T
scaffold_2:236752	scaffold_2	236752	399	per.3	per	239	0	1	239	lut.fixed	0	T	A
scaffold_2:236768	scaffold_2	236768	399	per.3	per	240	0	1	240	lut.fixed	0	C	T
scaffold_2:236776	scaffold_2	236776	399	per.3	per	234	0	1	234	lut.fixed	0	A	T
scaffold_2:236827	scaffold_2	236827	399	per.3	per	182	0	1	182	lut.fixed	0	G	C
scaffold_2:236862	scaffold_2	236862	399	per.3	per	113	0	1	113	lut.fixed	0	C	A
scaffold_4:3443379	scaffold_4	3443379	7	per.3	per	222	0	1	222	lut.fixed	0	A	C
scaffold_4:5407632	scaffold_4	5407632	886	per.3	per	118	0	1	118	lut.fixed	0	C	A
scaffold_6:17707496	scaffold_6	17707496	308	per.3	per	129	0	1	129	lut.fixed	0	T	A
scaffold_6:17707727	scaffold_6	17707727	308	per.3	per	190	0	1	190	lut.fixed	0	G	A
scaffold_6:17925701	scaffold_6	17925701	307	per.3	per	187	0	1	187	lut.fixed	0	T	C
scaffold_6:17925708	scaffold_6	17925708	307	per.3	per	180	0	1	180	lut.fixed	0	G	T
scaffold_6:19124999	scaffold_6	19124999	320	per.3	per	175	0	1	175	lut.fixed	0	G	A
scaffold_7:3392744	scaffold_7	3392744	1165	per.3	per	238	0	1	238	lut.fixed	0	C	G
scaffold_8:572039	scaffold_8	572039	95	per.3	per	237	0	1	237	lut.fixed	0	G	A
scaffold_8:3643629	scaffold_8	3643629	112	per.3	per	155	0	1	155	lut.fixed	0	G	C
scaffold_8:3643631	scaffold_8	3643631	112	per.3	per	163	0	1	163	lut.fixed	0	A	G
scaffold_11:14184953	scaffold_11	14184953	544	per.3	per	144	0	1	144	lut.fixed	0	G	C
scaffold_13:18491058	scaffold_13	18491058	775	per.3	per	247	0	1	247	lut.fixed	0	G	A
scaffold_13:18491085	scaffold_13	18491085	775	per.3	per	276	0	1	276	lut.fixed	0	T	C
scaffold_13:18491142	scaffold_13	18491142	775	per.3	per	249	0	1	249	lut.fixed	0	T	C
scaffold_1:2061487	scaffold_1	2061487	1018	per.4	per	110	0	1	110	lut.fixed	0	A	G
scaffold_1:2311714	scaffold_1	2311714	1013	per.4	per	321	2	0.993808	323	lut.fixed	0.00619195	G	A
scaffold_1:2311715	scaffold_1	2311715	1013	per.4	per	316	2	0.993711	318	lut.fixed	0.00628931	G	T
scaffold_2:4934207	scaffold_2	4934207	826	per.4	per	126	4	0.969231	130	lut.fixed	0.0307692	A	G
scaffold_6:17707496	scaffold_6	17707496	308	per.4	per	155	0	1	155	lut.fixed	0	T	A
scaffold_6:17707727	scaffold_6	17707727	308	per.4	per	250	7	0.972763	257	lut.fixed	0.0272374	G	A
scaffold_6:17925701	scaffold_6	17925701	307	per.4	per	215	1	0.99537	216	lut.fixed	0.00462963	T	C
scaffold_6:17925708	scaffold_6	17925708	307	per.4	per	192	1	0.994819	193	lut.fixed	0.00518135	G	T
scaffold_6:19124999	scaffold_6	19124999	320	per.4	per	248	2	0.992	250	lut.fixed	0.008	G	A
scaffold_7:10084561	scaffold_7	10084561	409	per.4	per	320	0	1	320	lut.fixed	0	A	T
scaffold_8:572039	scaffold_8	572039	95	per.4	per	304	0	1	304	lut.fixed	0	G	A
scaffold_8:18229752	scaffold_8	18229752	562	per.4	per	249	0	1	249	lut.fixed	0	T	G
scaffold_8:18397196	scaffold_8	18397196	557	per.4	per	270	1	0.99631	271	lut.fixed	0.00369004	C	T
scaffold_8:18397268	scaffold_8	18397268	557	per.4	per	341	1	0.997076	342	lut.fixed	0.00292398	T	C
scaffold_9:12581741	scaffold_9	12581741	1036	per.4	per	241	0	1	241	lut.fixed	0	A	G
scaffold_10:3399991	scaffold_10	3399991	79	per.4	per	431	1	0.997685	432	lut.fixed	0.00231481	G	A
scaffold_10:3400052	scaffold_10	3400052	79	per.4	per	404	0	1	404	lut.fixed	0	A	G
scaffold_10:9962782	scaffold_10	9962782	701	per.4	per	168	0	1	168	lut.fixed	0	A	G
scaffold_10:9963045	scaffold_10	9963045	701	per.4	per	208	0	1	208	lut.fixed	0	A	G
scaffold_10:9963062	scaffold_10	9963062	701	per.4	per	159	0	1	159	lut.fixed	0	C	A
scaffold_10:9963149	scaffold_10	9963149	701	per.4	per	117	0	1	117	lut.fixed	0	A	G
scaffold_13:20794666	scaffold_13	20794666	1121	per.4	per	213	1	0.995327	214	lut.fixed	0.0046729	A	G
scaffold_14:24907594	scaffold_14	24907594	449	per.4	per	334	2	0.994048	336	lut.fixed	0.00595238	T	A
scaffold_1:2061487	scaffold_1	2061487	1018	rob.1	rob	152	0	1	152	lut.fixed	0	A	G
scaffold_2:236447	scaffold_2	236447	399	rob.1	rob	125	0	1	125	lut.fixed	0	C	T
scaffold_2:236646	scaffold_2	236646	399	rob.1	rob	371	1	0.997312	372	lut.fixed	0.00268817	T	C
scaffold_2:236659	scaffold_2	236659	399	rob.1	rob	283	1	0.996479	284	lut.fixed	0.00352113	T	G
scaffold_2:236710	scaffold_2	236710	399	rob.1	rob	322	1	0.996904	323	lut.fixed	0.00309598	G	T
scaffold_2:236714	scaffold_2	236714	399	rob.1	rob	317	1	0.996855	318	lut.fixed	0.00314465	G	T
scaffold_2:236752	scaffold_2	236752	399	rob.1	rob	295	1	0.996622	296	lut.fixed	0.00337838	T	A
scaffold_2:236768	scaffold_2	236768	399	rob.1	rob	304	1	0.996721	305	lut.fixed	0.00327869	C	T
scaffold_2:236776	scaffold_2	236776	399	rob.1	rob	289	1	0.996552	290	lut.fixed	0.00344828	A	T
scaffold_2:236827	scaffold_2	236827	399	rob.1	rob	242	1	0.995885	243	lut.fixed	0.00411523	G	C
scaffold_2:236862	scaffold_2	236862	399	rob.1	rob	176	0	1	176	lut.fixed	0	C	A
scaffold_4:3443379	scaffold_4	3443379	7	rob.1	rob	306	0	1	306	lut.fixed	0	A	C
scaffold_4:5407632	scaffold_4	5407632	886	rob.1	rob	175	0	1	175	lut.fixed	0	C	A
scaffold_6:17707496	scaffold_6	17707496	308	rob.1	rob	190	1	0.994764	191	lut.fixed	0.0052356	T	A
scaffold_6:17707727	scaffold_6	17707727	308	rob.1	rob	245	1	0.995935	246	lut.fixed	0.00406504	G	A
scaffold_6:17925701	scaffold_6	17925701	307	rob.1	rob	211	0	1	211	lut.fixed	0	T	C
scaffold_6:17925708	scaffold_6	17925708	307	rob.1	rob	196	0	1	196	lut.fixed	0	G	T
scaffold_6:19124999	scaffold_6	19124999	320	rob.1	rob	214	0	1	214	lut.fixed	0	G	A
scaffold_7:3392744	scaffold_7	3392744	1165	rob.1	rob	314	0	1	314	lut.fixed	0	C	G
scaffold_8:572039	scaffold_8	572039	95	rob.1	rob	286	0	1	286	lut.fixed	0	G	A
scaffold_8:3643629	scaffold_8	3643629	112	rob.1	rob	188	0	1	188	lut.fixed	0	G	C
scaffold_8:3643631	scaffold_8	3643631	112	rob.1	rob	196	0	1	196	lut.fixed	0	A	G
scaffold_11:14184953	scaffold_11	14184953	544	rob.1	rob	274	0	1	274	lut.fixed	0	G	C
scaffold_13:18491058	scaffold_13	18491058	775	rob.1	rob	320	0	1	320	lut.fixed	0	G	A
scaffold_13:18491085	scaffold_13	18491085	775	rob.1	rob	357	0	1	357	lut.fixed	0	T	C
scaffold_13:18491142	scaffold_13	18491142	775	rob.1	rob	370	0	1	370	lut.fixed	0	T	C
scaffold_1:2061487	scaffold_1	2061487	1018	rob.2	rob	97	0	1	97	lut.fixed	0	A	G
scaffold_1:2311714	scaffold_1	2311714	1013	rob.2	rob	305	0	1	305	lut.fixed	0	G	A
scaffold_1:2311715	scaffold_1	2311715	1013	rob.2	rob	300	0	1	300	lut.fixed	0	G	T
scaffold_2:4934207	scaffold_2	4934207	826	rob.2	rob	119	0	1	119	lut.fixed	0	A	G
scaffold_6:17707496	scaffold_6	17707496	308	rob.2	rob	146	1	0.993197	147	lut.fixed	0.00680272	T	A
scaffold_6:17707727	scaffold_6	17707727	308	rob.2	rob	235	2	0.991561	237	lut.fixed	0.00843882	G	A
scaffold_6:17925701	scaffold_6	17925701	307	rob.2	rob	157	0	1	157	lut.fixed	0	T	C
scaffold_6:17925708	scaffold_6	17925708	307	rob.2	rob	149	0	1	149	lut.fixed	0	G	T
scaffold_6:19124999	scaffold_6	19124999	320	rob.2	rob	221	0	1	221	lut.fixed	0	G	A
scaffold_7:10084561	scaffold_7	10084561	409	rob.2	rob	282	0	1	282	lut.fixed	0	A	T
scaffold_8:572039	scaffold_8	572039	95	rob.2	rob	274	0	1	274	lut.fixed	0	G	A
scaffold_8:18229752	scaffold_8	18229752	562	rob.2	rob	193	0	1	193	lut.fixed	0	T	G
scaffold_8:18397196	scaffold_8	18397196	557	rob.2	rob	213	0	1	213	lut.fixed	0	C	T
scaffold_8:18397268	scaffold_8	18397268	557	rob.2	rob	286	0	1	286	lut.fixed	0	T	C
scaffold_9:12581741	scaffold_9	12581741	1036	rob.2	rob	206	0	1	206	lut.fixed	0	A	G
scaffold_10:3399991	scaffold_10	3399991	79	rob.2	rob	415	1	0.997596	416	lut.fixed	0.00240385	G	A
scaffold_10:3400052	scaffold_10	3400052	79	rob.2	rob	371	2	0.994638	373	lut.fixed	0.00536193	A	G
scaffold_10:9962782	scaffold_10	9962782	701	rob.2	rob	143	0	1	143	lut.fixed	0	A	G
scaffold_10:9963045	scaffold_10	9963045	701	rob.2	rob	186	0	1	186	lut.fixed	0	A	G
scaffold_10:9963062	scaffold_10	9963062	701	rob.2	rob	134	0	1	134	lut.fixed	0	C	A
scaffold_10:9963149	scaffold_10	9963149	701	rob.2	rob	90	0	1	90	lut.fixed	0	A	G
scaffold_13:20794666	scaffold_13	20794666	1121	rob.2	rob	179	0	1	179	lut.fixed	0	A	G
scaffold_14:24907594	scaffold_14	24907594	449	rob.2	rob	278	0	1	278	lut.fixed	0	T	A
scaffold_2:4098581	scaffold_2	4098581	489	rob.3	rob	100	2	0.980392	102	lut.fixed	0.0196078	T	G
scaffold_4:3443379	scaffold_4	3443379	7	rob.3	rob	309	0	1	309	lut.fixed	0	A	C
scaffold_4:5407632	scaffold_4	5407632	886	rob.3	rob	155	0	1	155	lut.fixed	0	C	A
scaffold_6:813083	scaffold_6	813083	67	rob.3	rob	340	0	1	340	lut.fixed	0	C	T
scaffold_6:813088	scaffold_6	813088	67	rob.3	rob	346	0	1	346	lut.fixed	0	A	G
scaffold_6:813281	scaffold_6	813281	67	rob.3	rob	267	0	1	267	lut.fixed	0	T	G
scaffold_6:813302	scaffold_6	813302	67	rob.3	rob	246	0	1	246	lut.fixed	0	C	T
scaffold_6:813305	scaffold_6	813305	67	rob.3	rob	243	0	1	243	lut.fixed	0	G	T
scaffold_8:18229752	scaffold_8	18229752	562	rob.3	rob	216	0	1	216	lut.fixed	0	T	G
scaffold_8:18397196	scaffold_8	18397196	557	rob.3	rob	234	0	1	234	lut.fixed	0	C	T
scaffold_8:18397268	scaffold_8	18397268	557	rob.3	rob	340	0	1	340	lut.fixed	0	T	C
scaffold_8:20389477	scaffold_8	20389477	635	rob.3	rob	339	0	1	339	lut.fixed	0	A	G
scaffold_11:14073465	scaffold_11	14073465	542	rob.3	rob	233	1	0.995726	234	lut.fixed	0.0042735	T	A
scaffold_11:14073472	scaffold_11	14073472	542	rob.3	rob	235	1	0.995763	236	lut.fixed	0.00423729	A	G
scaffold_13:18491058	scaffold_13	18491058	775	rob.3	rob	253	0	1	253	lut.fixed	0	G	A
scaffold_13:18491085	scaffold_13	18491085	775	rob.3	rob	278	0	1	278	lut.fixed	0	T	C
scaffold_13:18491142	scaffold_13	18491142	775	rob.3	rob	312	0	1	312	lut.fixed	0	T	C
scaffold_13:20794666	scaffold_13	20794666	1121	rob.3	rob	214	0	1	214	lut.fixed	0	A	G
scaffold_1:2061487	scaffold_1	2061487	1018	rob.4	rob	182	0	1	182	lut.fixed	0	A	G
scaffold_1:2061799	scaffold_1	2061799	1018	rob.4	rob	167	1	0.994048	168	lut.fixed	0.00595238	G	A
scaffold_4:3443379	scaffold_4	3443379	7	rob.4	rob	311	1	0.996795	312	lut.fixed	0.00320513	A	C
scaffold_4:5407632	scaffold_4	5407632	886	rob.4	rob	164	0	1	164	lut.fixed	0	C	A
scaffold_6:17925701	scaffold_6	17925701	307	rob.4	rob	184	0	1	184	lut.fixed	0	T	C
scaffold_6:17925708	scaffold_6	17925708	307	rob.4	rob	174	0	1	174	lut.fixed	0	G	T
scaffold_8:572039	scaffold_8	572039	95	rob.4	rob	264	0	1	264	lut.fixed	0	G	A
scaffold_10:437819	scaffold_10	437819	209	rob.4	rob	207	0	1	207	lut.fixed	0	C	G
scaffold_10:437878	scaffold_10	437878	209	rob.4	rob	207	0	1	207	lut.fixed	0	T	C
scaffold_10:3399991	scaffold_10	3399991	79	rob.4	rob	361	0	1	361	lut.fixed	0	G	A
scaffold_10:3400052	scaffold_10	3400052	79	rob.4	rob	319	0	1	319	lut.fixed	0	A	G
scaffold_10:5238885	scaffold_10	5238885	854	rob.4	rob	186	2	0.989362	188	lut.fixed	0.0106383	C	A
scaffold_10:5239003	scaffold_10	5239003	854	rob.4	rob	323	0	1	323	lut.fixed	0	C	T
scaffold_10:5239038	scaffold_10	5239038	854	rob.4	rob	306	0	1	306	lut.fixed	0	G	A
scaffold_11:14184953	scaffold_11	14184953	544	rob.4	rob	252	0	1	252	lut.fixed	0	G	C
scaffold_13:18491058	scaffold_13	18491058	775	rob.4	rob	253	0	1	253	lut.fixed	0	G	A
scaffold_13:18491085	scaffold_13	18491085	775	rob.4	rob	290	0	1	290	lut.fixed	0	T	C
scaffold_13:18491142	scaffold_13	18491142	775	rob.4	rob	318	0	1	318	lut.fixed	0	T	C
scaffold_13:20794666	scaffold_13	20794666	1121	rob.4	rob	210	0	1	210	lut.fixed	0	A	G
scaffold_13:20881351	scaffold_13	20881351	1119	rob.4	rob	374	0	1	374	lut.fixed	0	T	C
scaffold_14:8579683	scaffold_14	8579683	182	rob.4	rob	295	12	0.960912	307	lut.fixed	0.0390879	G	A
scaffold_14:8579684	scaffold_14	8579684	182	rob.4	rob	298	12	0.96129	310	lut.fixed	0.0387097	C	T
scaffold_14:8579685	scaffold_14	8579685	182	rob.4	rob	301	13	0.958599	314	lut.fixed	0.0414013	T	C

## Sheet: Key
Column name	Definition
SNP ID	Single nucleotide polymorphis identification number
Scaffold	Scaffold
Position (bp)	SNP position within the linkage group in base pairs
Probe ID	Unique probe ID from sequence capture design
Individual ID	Individual identification number (See Table 1). The value in these cells indicates the read frequency of the reference allele.
Taxon	Taxon
Read count_REFERENCE allele	Allele in the reference genome
Read count_ALTERNATIVE allele	Alternative allele
Frequency of REF allele	Frequency of allele matching the reference genome
Total read count	Total number of reads at this position
REF allele fixed in guttatus or luteus	Whether the reference allele is fixed in M. guttatus or M. luteus
Frequency of the guttatus allele	Frequency of the allele fixed in M. guttatus
REF.seq	Base pair of the reference genome
ALT.seq	Alternative allele of these biallelic loci
