# Supplementary material for: Speciation by genome duplication: Repeated origins and genomic composition of the recently formed allopolyploid species Mimulus peregrinus
Source: Evolution. 2015 May 27;69(6):1487–500. doi: 10.1111/evo.12678 (PMC5033005; doi:10.1111/evo.12678)
Supplement: Supplementary file 1 — Figure S1. Positions of probes used in the sequence capture experiment mapped on the 14 major linkage groups (scaffolds) of M. guttatus (genome version 2.0, www.phytozome.net). Figure S2. Heterozygosity plot of 16 Mimulus spp. individuals across 20,749 biallelic SNPs genotyped at a minimum read depth of 50× in all individuals. Figure S3. Neighbor joining tree of 16 Mimulus spp. showing bootstrap support for all nodes. Figure S4. Allele frequency for 881 SNPs in four individuals of M. x robertsii (A) and four of M. peregrinus (B) mapped against the 14 major linkage groups of the M. guttatus reference genome. Table S1. List of SNP loci showing a departure from expected heterozygosity in M. x robertsii and M. peregrinus based on expectation from parental genotypes. Table S2. Location and identity of the SNP sites in which a loss or gain of an allele was detected between M. x robertsii and M. peregrinus. Additional Supplementary Material: Bioinformatic commands for alignment and SNP genotyping. [file EVO-69-1487-s001.zip › evo12678-sup-0001-SupMat/evo12678-sup-0007-TableS2.xlsx]

## Sheet: loss and gain2
Table S2. Location and identity of the SNP sites in which a loss or gain of an allele was detected between M. x robertsii and M. peregrinus. For a definition of read frequencies used to detect allele loss and gain see Methods section.
				Individual ID
SNP ID	Scaffold	Position (bp)	Allele gain or loss	rob.1	rob.2	rob.3	rob.4	per.1	per.2	per.3	per.4	REFERENCE_allele	ALTERNATIVE_allele
scaffold_5:13910366	scaffold_5	13910366	gain	0.915254	1	1	1	1	1	0.827586	1	A	G
scaffold_5:13910591	scaffold_5	13910591	gain	1	0.924731	1	1	0.954545	0.831776	1	0.867188	T	A
scaffold_6:4892019	scaffold_6	4892019	gain	0.904762	0.946565	1	1	0.892157	0.932203	0.919355	0.8125	G	C
scaffold_6:6442334	scaffold_6	6442334	gain	0.918367	1	1	0.903704	1	1	0.816327	1	C	T
scaffold_6:6442352	scaffold_6	6442352	gain	0.914729	1	1	0.902655	1	1	0.795181	1	G	T
scaffold_7:2230454	scaffold_7	2230454	gain	0.903226	1	1	1	1	1	0.823529	1	G	C
scaffold_11:23764634	scaffold_11	23764634	gain	1	0.962617	1	1	0.831325	0.897297	1	0.872483	T	A
scaffold_14:1418214	scaffold_14	1418214	gain	0.9375	0.929577	1	1	0.826446	0.913043	0.956522	0.918129	G	A
scaffold_14:10181136	scaffold_14	10181136	gain	0.907692	1	1	0.923664	1	1	0.826087	1	T	C
scaffold_2:1825350	scaffold_2	1825350	loss	0.773585	0.674603	0.70922	0.748387	0.815534	0.820225	0.909091	0.871622	C	T
scaffold_2:15690837	scaffold_2	15690837	loss	0.714932	0.773869	0.749004	0.678733	0.712871	0.851266	0.717241	0.923077	A	T
scaffold_2:16204474	scaffold_2	16204474	loss	0.808333	0.780702	0.825688	0.806818	0.896552	0.8375	0.726316	0.925	T	C
scaffold_2:17308199	scaffold_2	17308199	loss	0.372671	0.82	0.34507	0.425	0.898876	0.909605	0.340909	0.906475	G	A
scaffold_4:5110425	scaffold_4	5110425	loss	0.829457	0.8	0.75969	0.807018	0.783505	0.751634	0.757009	0.904762	T	C
scaffold_6:250882	scaffold_6	250882	loss	0.709957	0.8	0.742424	0.657143	0.90625	0.755682	0.76	0.760736	A	G
scaffold_7:4561523	scaffold_7	4561523	loss	0.826855	0.817844	0.824324	0.780142	0.873786	0.871711	0.811404	0.928571	A	T
scaffold_8:11245595	scaffold_8	11245595	loss	0.794444	0.829545	0.830769	0.816993	0.900709	0.831395	0.896	0.845745	T	C
scaffold_10:14956625	scaffold_10	14956625	loss	0.736402	0.79397	0.813397	0.829384	0.823171	0.916318	0.849741	0.819742	C	G
scaffold_10:15702952	scaffold_10	15702952	loss	0.775862	0.809524	0.769231	0.745098	0.674699	0.907407	0.721519	0.863636	T	A
scaffold_11:1051299	scaffold_11	1051299	loss	0.778656	0.716279	0.752613	0.81106	0.734177	0.741667	0.900621	0.755365	C	T
scaffold_14:14707542	scaffold_14	14707542	loss	0.756757	0.789916	0.529412	0.728395	0.909091	0.769231	0.753968	0.783784	T	C
scaffold_14:23072449	scaffold_14	23072449	loss	0.688797	0.72549	0.640777	0.712963	0.745946	0.676991	0.920188	0.663317	G	C
scaffold_14:23072470	scaffold_14	23072470	loss	0.694915	0.760479	0.701923	0.744048	0.796296	0.707207	0.930818	0.715847	T	A
scaffold_14:23072471	scaffold_14	23072471	loss	0.329268	0.24375	0.305419	0.275641	0.210191	0.296804	0.0791367	0.290503	A	G
scaffold_14:23072554	scaffold_14	23072554	loss	0.718182	0.650943	0.782258	0.807339	0.697674	0.826087	0.932432	0.815385	A	G
scaffold_14:24563285	scaffold_14	24563285	loss	0.802899	0.794118	0.832853	0.762048	0.819936	0.779292	0.933121	0.796703	C	A
scaffold_14:24563297	scaffold_14	24563297	loss	0.791277	0.778125	0.830409	0.754045	0.811448	0.763158	0.93	0.781977	A	T
scaffold_14:24563299	scaffold_14	24563299	loss	0.791925	0.781931	0.829412	0.759375	0.810811	0.766571	0.931373	0.782609	A	C
scaffold_14:24563308	scaffold_14	24563308	loss	0.714286	0.719764	0.762463	0.688103	0.754098	0.69589	0.912162	0.740525	G	A
scaffold_14:24563382	scaffold_14	24563382	loss	0.754386	0.762791	0.769565	0.754237	0.822967	0.737201	0.91573	0.806452	G	A
scaffold_14:24743400	scaffold_14	24743400	loss	0.733788	0.74359	0.754098	0.45749	0.713793	0.747475	0.91358	0.761733	G	A
scaffold_14:24743434	scaffold_14	24743434	loss	0.767327	0.796117	0.809524	0.467742	0.723077	0.74569	0.919753	0.78534	T	C
scaffold_14:24791233	scaffold_14	24791233	loss	0.827451	0.805085	0.822222	0.692683	0.769608	0.795918	0.90583	0.792969	A	C
scaffold_14:24803620	scaffold_14	24803620	loss	0.800725	0.782258	0.819853	0.817391	0.766355	0.782787	0.923445	0.792642	A	C
scaffold_14:24803621	scaffold_14	24803621	loss	0.802867	0.791165	0.828467	0.823789	0.777778	0.788618	0.923077	0.800664	A	G
scaffold_14:24803624	scaffold_14	24803624	loss	0.80427	0.789474	0.825279	0.819383	0.780822	0.791165	0.918269	0.800664	C	A
scaffold_14:24803625	scaffold_14	24803625	loss	0.804965	0.789474	0.824627	0.817778	0.781818	0.793651	0.923077	0.8	C	A
scaffold_14:24803627	scaffold_14	24803627	loss	0.802867	0.781377	0.816479	0.814159	0.771689	0.790514	0.91866	0.798046	T	A
scaffold_14:25109790	scaffold_14	25109790	loss	0.738255	0.785714	0.789062	0.758929	0.744186	0.694915	0.938776	0.724409	A	T
scaffold_14:25589721	scaffold_14	25589721	loss	0.676768	0.731343	0.625	0.566667	0.666667	0.775281	0.915493	0.693878	C	T
scaffold_14:25589728	scaffold_14	25589728	loss	0.666667	0.722222	0.630952	0.57971	0.648148	0.734694	0.924051	0.656863	A	C
scaffold_14:25589739	scaffold_14	25589739	loss	0.33913	0.346667	0.4	0.430556	0.37931	0.309735	0.0740741	0.394231	T	C
scaffold_14:25589772	scaffold_14	25589772	loss	0.708333	0.698925	0.657658	0.591398	0.686567	0.671429	0.943925	0.677686	C	A
scaffold_14:25589779	scaffold_14	25589779	loss	0.304965	0.348315	0.324324	0.457447	0.338462	0.376812	0.0900901	0.365854	T	C
scaffold_14:25589794	scaffold_14	25589794	loss	0.711656	0.635417	0.686567	0.596639	0.724638	0.666667	0.909091	0.666667	A	T
scaffold_93:61613	scaffold_93	61613	loss	0.797468	0.777778	0.828025	0.769231	0.900901	0.811688	0.869565	0.843575	A	G
scaffold_93:61655	scaffold_93	61655	loss	0.832117	0.825397	0.815603	0.758929	0.917431	0.834437	0.859504	0.858974	T	A
scaffold_93:61669	scaffold_93	61669	loss	0.829457	0.818966	0.80292	0.761468	0.918367	0.821192	0.844828	0.810458	T	C
scaffold_93:61672	scaffold_93	61672	loss	0.822581	0.809091	0.79562	0.765766	0.919192	0.82	0.840708	0.805369	T	A

## Sheet: Key
Column name	Definition
SNP ID	Single nucleotide polymorphis identification number
Scaffold	Scaffold
Position (bp)	SNP position within the linkage group in base pairs
Allele gain or loss	Whether the allele has been gained or lost in M. peregrinus with respect to M. x robertsii (See Methods)
Individual ID	Individual identification number (See Table 1). The value in these cells indicates the read frequency of the reference allele.
REFERENCE_allele	Allele in the reference genome
ALTERNATIVE_allele	Alternative allele
